# Supplementary material for: Gestures speed up responses to questions
Source: Lang Cogn Neurosci. 2024 Feb 17;39(4):423–30. doi: 10.1080/23273798.2024.2314021 (PMC11132552; doi:10.1080/23273798.2024.2314021)
Supplement: Supplemental Material [file PLCP_A_2314021_SM4830.zip]

Archive with 2 entries (2 files):
- Appendices.docx
- SupplementaryMaterials.docx
